# Supplementary material for: Evaluating Clinical Genome Sequence Analysis by Watson for Genomics
Source: Front Med (Lausanne). 2018 Nov 9;5:305. doi: 10.3389/fmed.2018.00305 (PMC6237914; doi:10.3389/fmed.2018.00305)
Supplement: Supplementary file 2 [file Table_2.XlSX]

## Sheet: gene mutations
##fileformat=VCFv4.1
#CHROM	POS	ID	REF	ALT	QUAL	FILTER	INFO	FORMAT
chr17	7574002	.	C	.	.	.	SVTYPE=DEL;END=7574002	.
chr19	10597491	.	C	T	.	.	END=10597491	.
chr2	212568853	.	G	A	.	.	END=212568853	.

## Sheet: gene amplifications
#Gene Name	Uniprot ID	Log2 Ratio
ERBB2	.	2.99173
NOTCH3	.	2.01104
MYC	.	2.90584
