# Supplementary material for: Evaluating Clinical Genome Sequence Analysis by Watson for Genomics
Source: Front Med (Lausanne). 2018 Nov 9;5:305. doi: 10.3389/fmed.2018.00305 (PMC6237914; doi:10.3389/fmed.2018.00305)
Supplement: Supplementary file 4 [file Table_4.XlSX]

## Sheet: Sheet1
Supplementary Table S4. List of identified amplifications.
Patient	Chr	Gene
10	11	CCND1
	12	MDM2
	15	IGF1R
25	17	ERBB2
46	11	CCND1
48	17	ERBB2
58	8	MYC
62	11	CCND1
72	17	ERBB2
77	7	EGFR
89	7	MYC
90	7	EGFR
92	11	CCND1
104	8	MYC
	17	ERBB2
106	17	ERBB2
111	8	MYC
116	8	MYC
120	12	MDM2
127	17	ERBB2
131	17	ERBB2
134	8	MYC
135	7	EGFR
139	17	ERBB2
142	8	FGFR1
163	17	ERBB2
166	8	MYC
169	11	CCND1
	19	NOTCH3
211	9	CD274
227	8	MYC
229	11	CCND1
	8	FGFR1
230	8	MYC
	19	NOTCH3
234	12	CDK4
	12	MDM2
241	8	MYC
242	7	EGFR
262	12	MDM2
