# Supplementary material for: Evaluating Clinical Genome Sequence Analysis by Watson for Genomics
Source: Front Med (Lausanne). 2018 Nov 9;5:305. doi: 10.3389/fmed.2018.00305 (PMC6237914; doi:10.3389/fmed.2018.00305)
Supplement: Supplementary file 5 [file Table_5.XlSX]

## Sheet: Sheet1
Supplementary Table S5. List of identified fusions
Patient	Gene
26	EGFR-FN1
	FN1-EGFR
84	KIAA1549-EPB41
	EPB41-KIAA1549
165	ROS1-CD74
	CD74-ROS1
207	PNLIPRP2-ERBB2
	ERBB2-PNLIPRP2
210	RB1-LOC100616668
	LOC100616668-RB1
227	NRG1-EXT1
	EXT1-NRG1
238	SKAP1-NF1
	NF1-SKAP1
	RHOA-SETD2
	SETD2-RHOA
240	EP300-RANGAP1
	RANGAP1-EP300
262	GPR125-NRG1
	NRG1-GPR125
	TBC1D1-SLC45A3
	SLC45A3-TBC1D1
	AKT3-FRAS1
	FRAS1-AKT3
	BRAF-SULT4A1
	SULT4A1-BRAF
267	ALK-CLTC
	CLTC-ALK
269	JAK2-UBE4A
	UBE4A-JAK2
270	CENPC-NRG1
	NRG1-CENPC
272	GBA3-ALK
	ALK-GBA3
	BICC1-CCDC6
	CCDC6-BICC1
	PDGFRA-LOC100129728
	LOC100129728-PDGFRA
	PDGFRA-FIP1L1
	FIP1L1-PDGFRA
274	SDC4-ARAP2
	ARAP2-SDC4
278	RET-KIF5B
	KIF5B-RET
